# Supplementary material for: Impact of Mild Head Injury on Neuropsychological Performance in Healthy Older Adults: Longitudinal Assessment in the AIBL Cohort
Source: Front Aging Neurosci. 2016 May 12;8:105. doi: 10.3389/fnagi.2016.00105 (PMC4863889; doi:10.3389/fnagi.2016.00105)
Supplement: Supplementary file 2 [file Table_1.xls]

## Sheet: Supp Table 1
Supplementary Table 1: Missing data tabulations for each collection across head injury status
			TBI-				TBI+
	Session	1	2	3		1	2	3
Np Variable			N miss				N miss
	Digits Total	0	0	15		1	0	1
	Digit Symbol Coding.	0	0	15		0	0	1
	Stroop Dots	0	0	15		0	0	2
	Stroop Words	0	0	15		0	0	2
	Logical Memory I	0	0	15		0	0	1
	Logical Memory II	0	0	15		0	0	1
	CVLT Learning Trials	0	0	16		0	0	1			TBI-	TBI+
	CVLT Short Delay	0	0	16		0	0	1		Cumulative number of sessions per participant at time of analysis (1 / 2 / 3)	0 / 15 / 89	0 / 1 / 52
	CVLT Long Delay	1	0	16		0	0	1
	CVLT Recognition	0	0	16		0	0	1
	CVLT d' Signal Detection	0	0	16		0	0	1
	RCFT Copy	0	0	15		0	0	1
	RCFT Copy Time	6	0	16		2	0	1
	RCFT 3 min Delay	0	0	15		0	0	1
	RCFT 30 min Delay	0	0	15		0	0	1
	RCFT Recognition	1	0	15		0	0	2
	D-KEFS Letter Fluency	0	0	15		0	0	1
	D-KEFS Animal Fluency	0	0	15		0	0	1
	D-KEFS Switching Total	1	0	15		0	0	2
	D-KEFS Switching Accuracy	1	0	15		0	0	2
	Boston Naming Test	6	2	15		0	0	2
	Stroop Colours	0	0	15		0	0	2
	Stroop Interference	0	0	15		0	0	2

## Sheet: Supp Table 2
Supplementary Table 2: Means + SDs for each time point across head injury status
							TBI-												TBI+
	Session		1				2				3				1				2				3
Np Variable		Mean		SD		Mean		SD		Mean		SD		Mean		SD		Mean		SD		Mean		SD
	Digits Total	18.2692		4.10595		17.4231		3.99682		17.0225		3.70803		18.0566		3.68685		18.1923		3.98546		18.9423		4.20743
	Digit Symbol Coding.	59.8269		13.1011		60.6923		14.0527		60.5393		12.0934		63.434		13.7973		62.0769		14.5384		62.3585		12.969
	Stroop Dots	14.2376		3.50711		13.9837		3.15377		13.9775		2.89976		12.8491		2.09758		13.2353		2.53447		13.0634		2.25469
	Stroop Words	18.6431		4.77578		18.1856		4.54973		17.8315		3.94633		16.6038		3.37604		16.6275		3.21845		16.6483		3.26746
	Logical Memory I	13.1058		4.12644		12.6058		3.64284		12.1348		3.78451		13.4151		2.97705		12.8654		3.45293		13.3962		4.26227
	Logical Memory II	11.6346		3.72621		11.0192		3.81611		11.0787		3.91159		12.283		3.71265		11.8077		4.13042		11.6604		4.43736
	CVLT Learning Trials	51.1827		10.7521		51.1442		11.8169		53.1818		12.5511		50.8302		10.3492		51.0962		10.3284		49.6226		9.78859
	CVLT Short Delay	11.1635		3.28607		10.9904		3.45145		11.2727		3.73467		11.4906		2.62841		11.6154		3.0816		10.717		3.14629
	CVLT Long Delay	11.6408		3.29543		11.6442		3.34988		12.0341		3.13838		11.9245		2.97327		11.7308		2.87733		11.8302		2.89387
	CVLT Recognition	14.8654		1.29268		14.8462		1.23673		14.9545		1.40532		15.3019		0.911147		15.3654		0.908108		15.0755		1.29865
	CVLT d' Signal Detection	3.08462		0.758866		2.90192		0.700067		3.08295		0.722738		3.04528		0.652677		3.03846		0.632813		3.12642		0.714453
	RCFT Copy	32.2596		2.82669		29.726		3.66291		29.3764		4.15145		30.0472		3.31846		28.9135		3.69648		31.8679		2.70532
	RCFT Copy Time	170.271		81.8293		163.24		57.9745		153.83		55.8698		151.868		54.0843		152.154		58.4138		152.1		58.296
	RCFT 3 min Delay	17.8413		5.91619		18.3269		6.26702		18.9494		6.28989		18.9057		5.68065		18.5481		6.43311		17.7453		5.1884
	RCFT 30 min Delay	17.9423		5.68054		18.1683		6.39843		18.3539		6.4143		18.7925		5.65297		18.0481		5.89638		17.283		4.86798
	RCFT Recognition	20.3301		2.08349		20.8654		1.74633		20.7303		1.71732		20.9623		1.73163		20.8627		1.5623		21.2453		1.9504
	D-KEFS Letter Fluency	40.4327		10.7971		41.7019		12.1126		42.3371		10.514		45.4528		12.8954		46.3077		13.843		44.7358		11.5228
	D-KEFS Category Fluency	39.9423		8.96144		39.4135		8.10083		38.5281		7.562		42.2075		8.55156		42.0192		9.79294		40.8302		9.02504
	D-KEFS Switching Total	14.1942		2.97723		12.9712		3.0639		13.5618		2.5134		13.717		2.69171		13.902		2.98164		13.717		2.58232
	D-KEFS Switching Accuracy	13.5146		2.92677		11.7885		3.29068		12.382		2.82242		12.5472		2.9389		12.5882		3.30561		12.6604		2.98679
	Boston Naming Test	28.2857		2		28.3529		2.23229		28.3371		2.09948		28.6226		1.72344		28.6078		1.68616		28.5849		1.79137
	Stroop Colours	31.7895		12.7041		30.925		9.74543		30.1685		10.0207		28.8868		8.37271		27.451		7.9632		29.1925		8.10267
	Stroop Interference	2.29031		0.774071		2.23853		0.565236		2.18201		0.608442		2.25061		0.553711		2.08752		0.545355		2.25195		0.57165
